# Supplementary material for: Real-Time Non-Invasive and Direct Determination of Lactate Dehydrogenase Activity in Cerebral Organoids—A New Method to Characterize the Metabolism of Brain Organoids?
Source: Pharmaceuticals (Basel). 2021 Aug 30;14(9):878. doi: 10.3390/ph14090878 (PMC8465402; doi:10.3390/ph14090878)
Supplement: Supplementary file 1 [file pharmaceuticals-14-00878-s001.zip]

Archive with 1 entries (1 files):
- 210902 Supplementary Materials.pdf
